# Supplementary material for: Modifications of EHPDB Physical Properties through Doping with Fe2O3 Nanoparticles (Part II)
Source: Int J Mol Sci. 2021 Dec 21;23(1):50. doi: 10.3390/ijms23010050 (PMC8744552; doi:10.3390/ijms23010050)
Supplement: Supplementary file 1 [file ijms-23-00050-s001.zip]

Archive with 1 entries (1 files):
- ijms-1491258-supplementary.pdf
